# Supplementary material for: Characterization of Genetic Diversity in the Capsid Protein Gene of Grapevine Fleck Virus and Development of a New Real-Time RT-PCR Assay
Source: Viruses. 2024 Sep 13;16(9):1457. doi: 10.3390/v16091457 (PMC11437500; doi:10.3390/v16091457)
Supplement: Supplementary file 1 [file viruses-16-01457-s001.zip]

Archive with 1 entries (1 files):
- viruses-3181955-supplementary.pdf
